# Supplementary material for: Physiological, Metabolic, and Mitochondrial Adaptations to a One-Week Endurance Training Camp in Recreational Athletes: An Observational Study
Source: Sports (Basel). 2026 May 13;14(5):200. doi: 10.3390/sports14050200 (PMC13211031; doi:10.3390/sports14050200)
Supplement: Supplementary file 1 [file sports-14-00200-s001.zip]

Archive with 3 entries (3 files):
- Supplemental Figures and Table.pdf
- Supplementary File S1.pdf
- Supplementary File S2.pdf
